# Supplementary material for: Efficient Adsorption of Lead on Hydro-Pyrochar Synthesized by Two-Step Conversion of Corn Cob in Magnesium Chloride Medium
Source: Toxics. 2025 May 30;13(6):459. doi: 10.3390/toxics13060459 (PMC12196895; doi:10.3390/toxics13060459)
Supplement: Supplementary file 1 [file toxics-13-00459-s001.zip]

Archive with 1 entries (1 files):
- toxics-3610450-Supplementary Data.pdf
